# Supplementary material for: Solubility-Weighted Index: fast and accurate prediction of protein solubility
Source: Bioinformatics. 2020 Jun 19;36(18):4691–8. doi: 10.1093/bioinformatics/btaa578 (PMC7750957; doi:10.1093/bioinformatics/btaa578)
Supplement: btaa578_supplementary_data [file btaa578_supplementary_data.zip]

Archive with 2 entries (2 files):
- Solubility_Manuscript_Supplementary_Figures_R2.pdf
- Solubility_Supplementary_Tables_R2.xlsx
