# Supplementary material for: Solubility-Weighted Index: fast and accurate prediction of protein solubility
Source: Bioinformatics. 2020 Jun 19;36(18):4691–8. doi: 10.1093/bioinformatics/btaa578 (PMC7750957; doi:10.1093/bioinformatics/btaa578)
Supplement: btaa578_supplementary_data [file btaa578_supplementary_data.zip › Solubility_Supplementary_Tables_R2.xlsx]

## Sheet: Table S1
Table S1. Numbers of soluble and insoluble proteins examined in this study.
(A) PSI:Biology dataset.
	pET21_NSEG	pET15_NSEG	Total
Soluble	6342	1896	8238
Insoluble	2438	1540	3978
Total	8780	3436	12216
(B) eSOL dataset.
Highly soluble (> 70% solubility)	1029
Partially soluble	905
Aggregation prone (< 30% solubility)	1264
Total	3198

## Sheet: Table S2
Table S2. Analysis of 9,920 miscellaneous protein sequence properties.
(A) AUC scores for predicting the solubility of the PSI:Biology targets, related to Fig S2.
Features	AUC
Pc1.C	0.650611
Xc1.C	0.642698
polarity.Group1	0.637662
Pc1.H	0.637216
Grantham.Xr.E	0.63502
prop6.G2.residue100	0.628956
prop3.G1.residue100	0.626307
prop1.G3.residue100	0.624448
Pc1.F	0.623689
polarity.Group3	0.622513
Pc1.L	0.622317
prop7.G1.residue100	0.622307
prop2.G1.residue100	0.621474
charge.Group2	0.621046
prop4.G2.residue100	0.620877
prop3.G2.residue100	0.620636
prop7.G1.residue0	0.620633
hydrophobicity.Group3	0.620292
prop6.G3.residue100	0.618626
prop4.G1.residue100	0.61801
Xc1.H	0.61786
Xc1.F	0.617774
Pc1.S	0.617601
LEH	0.616785
EHH	0.616762
C	0.616599
charge.Group3	0.616234
Schneider.Xr.E	0.616222
Schneider.Xr.C	0.615962
Xc1.L	0.613966
prop6.G3.residue0	0.613601
prop1.G2.residue0	0.613517
hydrophobicity.Group1	0.613208
solventaccess.Group2	0.613208
prop2.G2.residue100	0.612517
Grantham.lag11	0.611861
prop3.G2.residue0	0.611469
Grantham.lag9	0.611461
Grantham.lag8	0.611228
Grantham.lag14	0.610802
Grantham.Xr.C	0.610758
Grantham.lag2	0.610754
prop2.G1.residue0	0.610689
Grantham.lag7	0.610241
Grantham.lag16	0.610071
Grantham.lag1	0.610034
Grantham.lag13	0.610025
Grantham.lag17	0.60974
Grantham.lag4	0.609706
Grantham.lag26	0.609632
Grantham.lag3	0.609588
Grantham.lag15	0.609378
Grantham.lag12	0.609359
Grantham.lag25	0.609087
Grantham.lag27	0.608993
Grantham.lag23	0.608948
Grantham.lag18	0.608865
Grantham.lag10	0.608845
Grantham.lag20	0.608841
Grantham.lag21	0.608777
prop1.G1.residue100	0.608752
prop7.G2.residue100	0.608752
Grantham.lag19	0.608675
Grantham.lag28	0.608659
Pc1.M	0.608587
prop5.Tr2332	0.608527
Grantham.lag29	0.608142
Grantham.lag22	0.608132
Grantham.lag5	0.60812
Grantham.lag24	0.608006
Grantham.lag30	0.607703
Grantham.lag6	0.607549
Xc1.S	0.607454
prop4.G1.residue0	0.606934
E	0.606797
Pc1.Y	0.606343
Pc1.P	0.606314
Grantham.Xr.K	0.605957
Pc1.R	0.605072
prop1.Tr2332	0.605029
prop7.Tr1331	0.603731
Pc1.W	0.603054
Xc1.Y	0.599068
Xc1.P	0.59899
prop1.G3.residue0	0.59801
prop2.G3.residue0	0.59801
prop4.G3.residue0	0.59801
prop5.G2.residue0	0.59801
prop6.G1.residue0	0.59801
prop3.G1.residue0	0.59801
prop7.G3.residue0	0.59801
Xc1.R	0.597859
HHH	0.597749
EH	0.597618
BIGC670101.lag6_x	0.597126
Xc1.W	0.595677
BIGC670101.lag6	0.595638
Schneider.lag27	0.595449
Xc1.M	0.595237
Pc1.Q	0.594984
CHOC760101.lag6	0.594576
HH	0.594573
Schneider.lag11	0.594568
Schneider.lag20	0.594442
Schneider.lag9	0.594252
Schneider.lag26	0.594181
CIDH920105.lag6_x	0.594152
Schneider.lag7	0.59401
Schneider.lag30	0.59394
Schneider.lag29	0.593889
Schneider.lag21	0.593721
CHAM810101.lag6_x	0.593716
CHAM820101.lag6	0.593676
BIGC670101.lag14_x	0.593674
Schneider.lag28	0.593642
Schneider.lag25	0.593621
Schneider.lag8	0.593608
Schneider.lag14	0.593533
Schneider.lag23	0.593332
CHAM820102.lag3_x	0.593291
Schneider.lag24	0.593234
Schneider.lag12	0.59318
CHAM810101.lag7_x	0.593172
Schneider.lag17	0.593153
Schneider.lag16	0.593096
Schneider.lag10	0.592885
Schneider.lag19	0.592859
BIGC670101.lag17_x	0.592829
Schneider.lag15	0.592825
Schneider.lag18	0.592676
BHAR880101.lag13	0.592583
Schneider.lag22	0.592568
CHAM820102.lag2_x	0.592488
CHAM820101.lag15	0.592346
CHAM810101.lag15_x	0.592321
BIGC670101.lag15_x	0.592228
Schneider.lag4	0.592108
Schneider.lag13	0.592108
CHOC760101.lag6_x	0.591865
Schneider.lag2	0.591855
Schneider.lag6	0.591564
CHAM820101.lag15_x	0.591529
Schneider.lag3	0.591455
BIGC670101.lag7_x	0.591259
Schneider.lag5	0.591207
CHAM820102.lag18_x	0.59113
CHAM810101.lag17_x	0.591091
CIDH920105.lag17_x	0.59105
CHOC760101.lag7	0.590782
CHOC760101.lag15_x	0.590684
BIGC670101.lag21_x	0.590681
CHAM810101.lag15	0.590681
CHAM810101.lag10_x	0.590656
CHAM820101.lag17	0.590633
Schneider.Xr.K	0.590607
CHOC760101.lag15	0.590534
CHAM820102.lag17_x	0.590393
Schneider.lag1	0.590389
CIDH920105.lag30_x	0.590388
BIGC670101.lag14	0.590377
CHAM810101.lag6	0.590191
CIDH920105.lag23_x	0.59019
CHAM820102.lag27_x	0.590076
BHAR880101.lag17	0.590037
CHAM820102.lag28_x	0.589966
CHAM810101.lag13_x	0.589934
CHAM820101.lag6_x	0.589896
CIDH920105.lag5_x	0.589888
CHAM820101.lag7	0.589846
CHAM820101.lag14	0.589823
CHAM820101.lag17_x	0.589819
CHAM820101.lag14_x	0.589816
CHAM820102.lag3	0.589816
CHAM810101.lag12_x	0.58978
CHOC760101.lag24_x	0.589766
CHAM810101.lag7	0.589728
prop6.G2.residue75	0.58965
BIGC670101.lag17	0.589609
BIGC670101.lag15	0.589607
CHAM820102.lag2	0.58959
CIDH920105.lag10_x	0.589581
CHAM810101.lag17	0.589283
CHOC760101.lag17_x	0.589227
BIGC670101.lag7	0.589106
prop7.Tr1221	0.58904
BHAR880101.lag6	0.588976
VS222	0.588904
CHOC760101.lag7_x	0.588831
CHOC760101.lag14_x	0.588817
CHAM820102.lag16_x	0.588642
DAYM780201.lag5_x	0.58863
CHAM810101.lag5_x	0.58859
BIGC670101.lag24_x	0.588538
DAYM780201.lag22_x	0.588532
CHAM810101.lag30_x	0.588316
CHOC760101.lag17	0.588262
BIGC670101.lag21	0.588211
CHOC760101.lag14	0.588101
DAYM780201.lag27_x	0.588061
CHAM810101.lag22_x	0.587907
BHAR880101.lag7	0.587832
CIDH920105.lag6	0.587822
CHOC760101.lag24	0.587729
CHAM820102.lag30_x	0.587679
CHAM820101.lag24_x	0.587588
CHOC760101.lag28	0.58755
CHAM810101.lag14_x	0.587539
CHOC760101.lag28_x	0.587511
CHAM810101.lag10	0.587475
CIDH920105.lag21_x	0.587432
CIDH920105.lag14_x	0.587409
CHAM820102.lag7_x	0.587358
CHAM810101.lag18_x	0.587236
CHAM810101.lag21_x	0.58711
CIDH920105.lag7_x	0.587108
CHAM820101.lag24	0.587105
CIDH920105.lag25_x	0.587031
BHAR880101.lag23	0.586856
CHAM820102.lag21_x	0.586621
CHAM820102.lag22_x	0.586575
CHAM810101.lag2	0.586491
CHOC760101.lag29_x	0.58645
BIGC670101.lag29_x	0.586434
CHAM810101.lag13	0.586406
DAYM780201.lag10_x	0.586373
CHAM820102.lag26_x	0.586347
CHAM820101.lag21	0.586323
CHAM820102.lag23_x	0.586309
CHAM820101.lag7_x	0.586264
prop5.G1.residue100	0.586254
CHAM810101.lag5	0.586221
BIGC670101.lag28_x	0.586218
BHAR880101.lag10	0.586211
DAYM780201.lag23_x	0.586151
CIDH920105.lag17	0.58615
BHAR880101.lag27	0.586142
CHOC760101.lag29	0.586097
CIDH920105.lag12_x	0.586052
CHAM820101.lag28	0.586022
BHAR880101.lag30	0.585944
CHAM820102.lag12_x	0.585889
CHAM820101.lag21_x	0.585807
Pc1.G	0.585793
CIDH920105.lag24_x	0.585744
DAYM780201.lag6_x	0.585724
DAYM780201.lag17_x	0.58568
DAYM780201.lag27	0.585677
CHOC760101.lag21_x	0.58566
CHAM810101.lag24_x	0.585659
CHAM810101.lag14	0.585559
CHAM820101.lag29	0.5855
CHAM810101.lag28_x	0.585395
CHAM820102.lag27	0.585385
BIGC670101.lag28	0.585356
CHOC760101.lag21	0.585228
CHAM820101.lag29_x	0.585188
BIGC670101.lag24	0.58517
CHAM820102.lag17	0.585165
CHAM820102.lag18	0.585079
BIGC670101.lag29	0.584966
prop3.G3.residue75	0.584911
CIDH920105.lag30	0.58491
CIDH920105.lag13_x	0.584847
CHAM810101.lag18	0.584829
CHAM820101.lag28_x	0.584798
prop6.G2.residue50	0.584733
K	0.5847
BIGC670101.lag22_x	0.584689
BHAR880101.lag16	0.584655
CHAM810101.lag2_x	0.584645
DAYM780201.lag22	0.584623
CHAM810101.lag27_x	0.584514
CHAM820102.lag16	0.584461
CIDH920105.lag22_x	0.584401
CHAM820102.lag28	0.584345
CHAM820102.lag25_x	0.584321
CHAM810101.lag28	0.584298
CHAM810101.lag12	0.584278
BHAR880101.lag20	0.584269
CIDH920105.lag5	0.584242
CHAM810101.lag26_x	0.584149
BHAR880101.lag11	0.584114
CIDH920105.lag23	0.58406
CHAM810101.lag30	0.583985
CHAM810101.lag22	0.583949
CHAM820102.lag30	0.583894
CHAM820102.lag15_x	0.583865
CHAM810101.lag21	0.583793
prop3.G1.residue75	0.583749
CHAM820102.lag14_x	0.583735
CHAM820102.lag9_x	0.583654
DAYM780201.lag21_x	0.583647
F	0.583642
CIDH920105.lag10	0.583622
BHAR880101.lag28	0.583545
CHAM820102.lag5_x	0.583536
CHAM810101.lag29_x	0.583535
BIGC670101.lag10_x	0.583455
BIGC670101.lag18_x	0.58342
Xc1.Q	0.583367
BHAR880101.lag14	0.58332
BIGC670101.lag30_x	0.58326
BHAR880101.lag5	0.583245
Schneider.Xr.F	0.583228
DAYM780201.lag8_x	0.583174
Pc1.I	0.583114
DAYM780201.lag5	0.583104
CIDH920105.lag1_x	0.583076
CHAM820102.lag20_x	0.583057
BHAR880101.lag21	0.583017
DAYM780201.lag14_x	0.582971
CHAM820101.lag30	0.582967
CHOC760101.lag18_x	0.582954
BIGC670101.lag2	0.582807
DAYM780201.lag26_x	0.58264
CHAM820102.lag7	0.582635
CHAM820101.lag22_x	0.582612
CHAM820101.lag22	0.582609
CHAM820102.lag19_x	0.582563
CHAM810101.lag27	0.582557
CIDH920105.lag14	0.582536
CIDH920105.lag21	0.58238
DAYM780201.lag25_x	0.582357
CHOC760101.lag2	0.582324
VS223	0.582314
DAYM780201.lag13_x	0.58223
CIDH920105.lag15_x	0.582183
DAYM780201.lag23	0.582145
CHOC760101.lag30_x	0.582134
CHOC760101.lag30	0.582027
DAYM780201.lag10	0.581923
CHAM820102.lag24_x	0.581915
CIDH920105.lag25	0.581864
BIGC670101.lag27_x	0.581842
CHAM820101.lag30_x	0.581832
CHAM820101.lag10	0.581818
BIGC670101.lag30	0.581701
CIDH920105.lag7	0.581697
DAYM780201.lag28_x	0.581682
CIDH920105.lag4_x	0.581662
VS644	0.581546
CIDH920105.lag8_x	0.581497
BIGC670101.lag26_x	0.581436
CIDH920105.lag29_x	0.581421
CIDH920105.lag28_x	0.581312
CHOC760101.lag19_x	0.581248
CHAM820102.lag6_x	0.58122
CHAM820102.lag26	0.581209
BHAR880101.lag24	0.581208
BIGC670101.lag22	0.581189
BHAR880101.lag12	0.581154
DAYM780201.lag17	0.581148
CIDH920105.lag18_x	0.581137
BHAR880101.lag8	0.581133
CHOC760101.lag18	0.58113
DAYM780201.lag24_x	0.581114
CHAM820102.lag12	0.581111
CHAM810101.lag11_x	0.581109
CHAM810101.lag3	0.581039
CHAM820101.lag27_x	0.580931
BHAR880101.lag25	0.580927
CIDH920105.lag1	0.580887
BIGC670101.lag10	0.580824
LE	0.58079
CHAM810101.lag29	0.580784
BHAR880101.lag1_y	0.580767
CHAM820101.lag27	0.580761
CIDH920105.lag27_x	0.580729
CHAM810101.lag8_x	0.580668
BIGC670101.lag2_x	0.580526
CHOC760101.lag27_x	0.580505
CHAM820102.lag22	0.580492
CHAM820102.lag11_x	0.580438
CHAM810101.lag19_x	0.580405
CHOC760101.lag22_x	0.580378
CHAM820101.lag10_x	0.580333
DAYM780201.lag1_x	0.580327
BHAR880101.lag13_x	0.580225
CHAM810101.lag24	0.580224
DAYM780201.lag16_x	0.580215
BIGC670101.lag12_x	0.580186
BIGC670101.lag19_x	0.580185
DAYM780201.lag7_x	0.580172
CIDH920105.lag24	0.580123
CIDH920105.lag12	0.580037
BIGC670101.lag18	0.57987
CHAM820102.lag21	0.579857
BIGC670101.lag13_x	0.579829
CHOC760101.lag20_x	0.579758
CHOC760101.lag19	0.579756
CHAM810101.lag26	0.579711
BIGC670101.lag26	0.579707
DAYM780201.lag21	0.579672
CHOC760101.lag26	0.579654
CHAM810101.lag25_x	0.579615
Pc1.V	0.579597
DAYM780201.lag4_x	0.579591
prop7.G1.residue75	0.57958
prop1.Tr1221	0.579512
DAYM780201.lag6	0.579484
CHOC760101.lag26_x	0.579476
CHAM820101.lag26	0.579443
CHAM820102.lag5	0.57941
DAYM780201.lag12_x	0.579409
DAYM780201.lag18_x	0.579339
CHOC760101.lag22	0.579266
BIGC670101.lag27	0.579259
BIGC670101.lag20_x	0.579228
DAYM780201.lag14	0.579196
CHOC760101.lag27	0.579054
DAYM780201.lag30_x	0.579005
CIDH920105.lag11_x	0.578936
CHAM820102.lag29_x	0.57891
BHAR880101.lag17_x	0.578904
CIDH920105.lag13	0.578878
CIDH920105.lag20_x	0.578865
CHOC760101.lag13_x	0.578861
CHAM820102.lag9	0.578857
BIGC670101.lag11_x	0.578841
prop3.G3.residue50	0.57877
CHAM810101.lag3_x	0.578767
DAYM780201.lag26	0.578731
Xc1.G	0.578731
DAYM780201.lag25	0.57873
CHAM820102.lag14	0.578702
BHAR880101.lag30_x	0.578664
CHAM820102.lag23	0.578636
CHAM820102.lag15	0.578623
VS224	0.578579
CHAM810101.lag16_x	0.578546
CHOC760101.lag10	0.57843
BHAR880101.lag15	0.578325
BIGC670101.lag23_x	0.5783
CIDH920105.lag22	0.578277
CHAM820101.lag20_x	0.578245
DAYM780201.lag28	0.578228
Pc1.T	0.578223
CHAM820101.lag19	0.57822
CHAM810101.lag20_x	0.578176
CHAM820101.lag19_x	0.578173
prop3.G1.residue50	0.578124
CHAM820101.lag26_x	0.578083
CIDH920105.lag4	0.578075
VS422	0.578046
prop2.G1.residue75	0.578043
CHOC760101.lag2_x	0.578018
CIDH920105.lag26_x	0.578005
BHAR880101.lag27_x	0.577988
BHAR880101.lag29	0.577956
BHAR880101.lag18	0.577928
CHAM820101.lag18_x	0.577921
CHAM820101.lag13_x	0.5779
DAYM780201.lag3_x	0.577853
DAYM780201.lag13	0.577804
CIDH920105.lag19_x	0.577774
BHAR880101.lag23_x	0.577696
CHOC760101.lag20	0.577692
CHOC760101.lag10_x	0.577648
CHOC760101.lag13	0.577633
DAYM780201.lag11_x	0.57759
BHAR880101.lag3	0.577578
CHAM810101.lag25	0.577559
CHAM810101.lag23_x	0.577541
DAYM780201.lag8	0.577483
DAYM780201.lag1	0.577394
CHAM820102.lag4_x	0.577375
CHAM810101.lag1_x	0.577264
CHAM820101.lag13	0.577213
BIGC670101.lag25_x	0.577197
CHAM820102.lag1_x	0.577172
CHAM820101.lag2	0.577171
DAYM780201.lag24	0.577111
CHAM820101.lag20	0.577078
CHAM820101.lag23_x	0.577012
Grantham.Xd.6	0.576978
prop6.G1.residue75	0.576974
CHOC760101.lag12_x	0.576933
CHAM820101.lag18	0.576869
CHAM810101.lag8	0.576836
CHOC760101.lag16_x	0.576826
CHOC760101.lag25_x	0.576788
BIGC670101.lag16_x	0.576768
DAYM780201.lag15_x	0.576668
DAYM780201.lag2_x	0.576626
SH	0.576606
CHAM820102.lag25	0.576584
BIGC670101.lag12	0.576582
CHAM820102.lag6	0.576581
prop1.G3.residue75	0.576538
DAYM780201.lag9_x	0.576524
BHAR880101.lag2_y	0.576518
CHAM820101.lag25	0.5765
CHAM810101.lag1	0.576498
CIDH920105.lag28	0.57642
DAYM780201.lag19_x	0.57641
BIGC670101.lag19	0.576405
CHOC760101.lag12	0.576382
BHAR880101.lag22	0.576332
DAYM780201.lag20_x	0.576255
VS434	0.576203
CHOC760101.lag23_x	0.5762
CHAM820101.lag23	0.576185
CHAM810101.lag9_x	0.576152
DAYM780201.lag30	0.576108
BHAR880101.lag28_x	0.576108
VS242	0.576088
CHAM820101.lag12_x	0.576065
CHAM820101.lag12	0.576043
prop3.G1.residue25	0.576028
CIDH920105.lag15	0.575975
CHAM820101.lag25_x	0.575863
Grantham.Xd.5	0.575831
CHAM810101.lag11	0.57582
prop3.Tr1221	0.575818
CHOC760101.lag25	0.575764
BIGC670101.lag8_x	0.575748
BIGC670101.lag13	0.575746
CHAM820102.lag24	0.575715
BHAR880101.lag19	0.575679
BHAR880101.lag6_x	0.575667
VS322	0.575667
prop3.G3.residue0	0.575659
CHOC760101.lag8	0.575657
BIGC670101.lag20	0.575654
CIDH920105.lag8	0.575644
CHOC760101.lag8_x	0.575562
CIDH920105.lag29	0.575474
CHAM820102.lag1	0.57541
CHAM820102.lag11	0.575378
DAYM780201.lag18	0.575349
CHAM810101.lag19	0.575261
DAYM780201.lag4	0.575241
CHAM820102.lag10_x	0.575231
BHAR880101.lag7_x	0.575205
CIDH920105.lag18	0.575141
CIDH920105.lag16_x	0.5751
CIDH920105.lag3_x	0.57508
DAYM780201.lag16	0.575026
BHAR880101.lag26	0.575025
VS343	0.574926
BIGC670101.lag11	0.574837
CIDH920105.lag27	0.574792
CHAM820102.lag8_x	0.574777
CHAM820102.lag19	0.574734
BIGC670101.lag3	0.574645
BIGC670101.lag5_x	0.574612
prop4.G1.residue75	0.574608
DAYM780201.lag29_x	0.574589
CHAM820102.lag13_x	0.574589
prop1.G3.residue25	0.574583
BIGC670101.lag23	0.574557
BIGC670101.lag25	0.574492
CHAM810101.lag4	0.574408
CHOC760101.lag23	0.574374
CHAM820102.lag20	0.574309
BHAR880101.lag9	0.574256
BHAR880101.lag20_x	0.574195
DAYM780201.lag12	0.574128
CHOC760101.lag11_x	0.574112
BIGC670101.lag9_x	0.574016
CHAM810101.lag4_x	0.574012
CHAM810101.lag16	0.573993
Xc1.I	0.573952
CHOC760101.lag3	0.573938
CHOC760101.lag16	0.573881
DAYM780201.lag7	0.573856
prop3.G2.residue75	0.573854
DAYM780201.lag3	0.573668
CIDH920105.lag11	0.573539
CHOC760101.lag11	0.573491
DAYM780201.lag2	0.573473
BHAR880101.lag10_x	0.573456
BHAR880101.lag16_x	0.573401
VS144	0.573328
CHAM820102.lag4	0.573308
BIGC670101.lag3_x	0.573303
DAYM780201.lag11	0.573298
BIGC670101.lag5	0.573225
CIDH920105.lag20	0.573221
CHAM820101.lag8	0.573213
CHAM810101.lag9	0.573189
CHAM820101.lag2_x	0.57314
BIGC670101.lag4	0.573072
DAYM780201.lag15	0.573024
CHOC760101.lag4	0.572979
CIDH920105.lag26	0.572931
CHAM820101.lag16_x	0.572829
BHAR880101.lag25_x	0.572821
CHOC760101.lag9	0.57277
CHAM810101.lag20	0.572764
BIGC670101.lag8	0.572673
BIGC670101.lag4_x	0.572634
VS232	0.57262
CHOC760101.lag9_x	0.572547
prop5.Tr1331	0.572541
CHAM820101.lag9	0.57254
BHAR880101.lag24_x	0.572294
DAYM780201.lag19	0.572293
BHAR880101.lag21_x	0.572286
Schneider.Xd.1	0.572277
DAYM780201.lag20	0.572252
DAYM780201.lag29	0.572208
CHAM820101.lag8_x	0.572197
CHAM810101.lag23	0.572144
VS443	0.572131
BHAR880101.lag5_x	0.57202
BIGC670101.lag16	0.571992
CHAM820102.lag29	0.571983
CIDH920105.lag19	0.571864
prop1.G3.residue50	0.571725
BHAR880101.lag14_x	0.571554
CIDH920105.lag3	0.571498
CHAM820101.lag9_x	0.571465
CHAM820101.lag11	0.57143
DAYM780201.lag9	0.571421
solventaccess.Group1	0.571419
Grantham.Xr.D	0.571401
BHAR880101.lag11_x	0.5714
BIGC670101.lag9	0.571371
prop4.G3.residue75	0.571346
prop2.G3.residue75	0.571346
Schneider.Xd.27	0.571323
CHAM820101.lag11_x	0.571291
CHAM820101.lag4	0.571267
BHAR880101.lag3_x	0.57101
CHAM820101.lag3	0.571005
CHAM820101.lag16	0.57098
Xc1.V	0.570706
CHOC760101.lag5	0.570546
Pc1.N	0.570403
BHAR880101.lag29_x	0.570397
BHAR880101.lag4	0.570377
CHAM820102.lag10	0.570348
Grantham.Xd.1	0.570156
Schneider.Xd.30	0.570112
Pc1.D	0.570064
CHOC760101.lag3_x	0.570039
CHOC760101.lag4_x	0.569993
prop6.G1.residue50	0.569689
CIDH920105.lag16	0.569658
VS124	0.569412
BHAR880101.lag12_x	0.569399
CHAM820102.lag13	0.569334
CHAM820101.lag5	0.569321
CIDH920105.lag9_x	0.569142
Pc1.A	0.569137
Xc1.T	0.569015
CHAM820102.lag8	0.568936
BIGC670101.lag1	0.568661
Grantham.Xd.29	0.568629
L	0.568593
CHOC760101.lag5_x	0.56829
CHOC760101.lag1	0.568162
prop7.G3.residue75	0.567875
Schneider.Xd.29	0.567845
BHAR880101.lag15_x	0.567751
BHAR880101.lag18_x	0.567683
CHAM820101.lag4_x	0.567658
BHAR880101.lag8_x	0.567539
BIGC670101.lag1_x	0.567414
BHAR880101.lag2	0.567396
CHAM820101.lag3_x	0.567298
VS122	0.567036
BHAR880101.lag26_x	0.56691
CHAM820101.lag5_x	0.566886
GHH	0.566685
Pc2.Hydrophilicity.2	0.566679
CHAM820101.lag1_y	0.566398
BHAR880101.lag19_x	0.566379
Grantham.Xd.26	0.566364
BHAR880101.lag22_x	0.566233
prop5.G3.residue100	0.5662
Grantham.Xd.28	0.566078
CHOC760101.lag1_x	0.5657
Schneider.Xd.26	0.565168
VS233	0.565055
prop6.G3.residue75	0.565041
prop2.Tr1331	0.565035
HHS	0.565033
VS212	0.564981
Schneider.Xd.28	0.564679
SHM	0.564586
GH	0.564226
HSH	0.564127
CHAM820101.lag1	0.564115
VS221	0.564113
HM	0.564002
CHAM820101.lag11_y	0.563838
MGH	0.563704
Grantham.Xd.30	0.563654
CIDH920105.lag2_x	0.563398
HS	0.563378
CIDH920105.lag9	0.563044
CL	0.562974
W	0.562449
Schneider.Xr.W	0.562335
BHAR880101.lag2_x	0.562308
Schneider.Xd.5	0.562085
prop2.G1.residue50	0.562051
Pc2.Hydrophilicity.11	0.562014
BHAR880101.lag9_x	0.561953
Schneider.Xr.L	0.561951
BHAR880101.lag4_x	0.561946
VS213	0.561704
FL	0.561575
LF	0.56157
CHAM820101.lag1_x	0.561361
secondarystruct.Group2	0.560921
Schneider.Xd.6	0.560785
prop7.G1.residue50	0.560777
VS444	0.560695
CIDH920105.lag2	0.560523
Xc1.A	0.560359
VS225	0.560208
Xc1.N	0.560148
Xc1.D	0.560047
prop6.G2.residue25	0.559996
charge.Group1	0.559908
VS314	0.559152
Pc2.Hydrophilicity.7	0.559142
VS234	0.559131
VS342	0.558906
LL	0.55861
VS433	0.558571
prop3.Tr2332	0.558403
Grantham.Xr.F	0.558369
prop3.G3.residue100	0.558367
secondarystruct.Group1	0.558345
Pc2.Hydrophilicity.9	0.55829
Schneider.Xd.3	0.558198
Grantham.Xd.27	0.55769
BHAR880101.lag1	0.556956
S	0.556955
P	0.556946
Grantham.Xd.4	0.556852
VS324	0.556646
CHAM820101.lag9_y	0.556535
VS423	0.556226
prop3.G3.residue25	0.555746
LC	0.555704
CHAM820101.lag2_y	0.555587
BHAR880101.lag4_y	0.555552
Grantham.Xr.H	0.555405
Pc2.Hydrophilicity.20	0.555008
VS323	0.554996
VS432	0.554637
Pc2.Hydrophilicity.14	0.554568
CHAM820101.lag4_y	0.554214
MG	0.553792
prop3.G2.residue50	0.553701
Grantham.Xr.V	0.553631
prop4.G1.residue50	0.553607
Grantham.Xd.3	0.553515
Schneider.Xr.P	0.553504
VS312	0.553496
Pc2.Hydrophilicity.8	0.553364
DAYM780201.lag11_y	0.553202
VS241	0.553198
BHAR880101.lag11_y	0.553171
prop6.Tr1221	0.553156
VS321	0.553081
VS332	0.553035
BHAR880101.lag1_x	0.552931
Pc2.Hydrophilicity.24	0.552752
CHAM820101.lag3_y	0.552619
Schneider.Xr.S	0.552472
DAYM780201.lag13_y	0.55237
Grantham.Xd.2	0.552255
CIDH920105.lag11_y	0.552166
CHAM820101.lag12_y	0.552126
BHAR880101.lag3_y	0.552035
SF	0.551774
VS132	0.551669
VS123	0.551528
FS	0.551423
Grantham.Xr.W	0.551285
LQ	0.551166
prop4.G3.residue100	0.551134
prop2.G3.residue100	0.551134
Y	0.551127
VS622	0.550978
DAYM780201.lag14_y	0.550909
CHAM820101.lag8_y	0.550671
Pc2.Hydrophilicity.21	0.550604
VS254	0.550427
Grantham.Xd.25	0.550373
DAYM780201.lag18_y	0.550334
Pc2.Hydrophilicity.18	0.550311
Schneider.Xd.4	0.550205
Pc2.Hydrophilicity.27	0.550189
CIDH920105.lag9_y	0.550094
CHAM820101.lag16_y	0.549814
Pc2.Hydrophilicity.26	0.549731
CHAM820101.lag19_y	0.549728
solventaccess.Group3	0.549709
prop2.G3.residue50	0.54966
prop4.G3.residue50	0.54966
Schneider.Xd.25	0.54956
VS424	0.549537
VS522	0.549482
Schneider.Xr.Y	0.54932
VS244	0.549316
YL	0.549296
ML	0.549062
Schneider.Xd.24	0.548731
VS412	0.54873
Pc2.Hydrophilicity.30	0.5487
CHAM820101.lag5_y	0.548542
VS245	0.548402
CIDH920105.lag2_y	0.54824
prop6.Tr2332	0.54814
CHAM820101.lag13_y	0.548087
Pc2.Hydrophilicity.12	0.547956
CHAM820101.lag22_y	0.547722
Grantham.Xd.23	0.547631
CHAM820101.lag15_y	0.547525
CHAM820101.lag17_y	0.547306
CHAM820101.lag23_y	0.547228
prop1.G2.residue75	0.547172
prop2.G1.residue25	0.547112
VS243	0.546896
CIDH920105.lag14_y	0.54668
VS272	0.546673
DAYM780201.lag7_y	0.54666
RF	0.546421
DAYM780201.lag25_y	0.546355
LY	0.546322
HR	0.5462
VS231	0.5462
Pc2.Hydrophilicity.15	0.546185
Grantham.Xd.7	0.545985
CHAM820101.lag30_y	0.545897
Grantham.Xd.24	0.54586
prop6.G1.residue100	0.545774
DAYM780201.lag2_y	0.545575
Pc2.Hydrophilicity.16	0.545298
CHAM820101.lag10_y	0.545297
PL	0.54524
CHAM820101.lag25_y	0.545238
Pc2.Hydrophilicity.13	0.545085
QG	0.545003
DAYM780201.lag20_y	0.544906
VS333	0.544792
CHAM820101.lag28_y	0.544771
BHAR880101.lag14_y	0.544705
Pc2.Hydrophilicity.3	0.544652
DAYM780201.lag19_y	0.544584
CHAM820101.lag14_y	0.544166
Pc2.Hydrophilicity.17	0.544126
VS252	0.544089
VS334	0.543807
DAYM780201.lag9_y	0.543776
DAYM780201.lag12_y	0.543484
Pc2.Hydrophilicity.19	0.543309
Pc2.Hydrophilicity.28	0.543107
Grantham.Xd.10	0.543027
YS	0.542983
prop7.G3.residue100	0.542896
CHAM820102.lag29_y	0.542749
CHAM820102.lag8_y	0.542743
FH	0.542738
DAYM780201.lag28_y	0.542695
FQ	0.5426
SP	0.542469
Grantham.Xr.A	0.542366
Schneider.Xd.23	0.542281
IL	0.542133
prop7.G1.residue25	0.542127
LH	0.541996
Pc2.Hydrophilicity.4	0.541921
DAYM780201.lag8_y	0.541905
BIGC670101.lag11_y	0.541799
DAYM780201.lag3_y	0.541708
VS264	0.541313
VS341	0.540961
VS532	0.540931
DAYM780201.lag15_y	0.540921
VS214	0.540877
VS431	0.540854
LR	0.540849
Schneider.Xd.20	0.540825
PY	0.540806
SC	0.540679
VS331	0.540648
Schneider.Xd.2	0.540628
DAYM780201.lag26_y	0.540622
Pc2.Hydrophilicity.10	0.540562
PP	0.540555
CHAM820102.lag9_y	0.540363
Pc2.Hydrophilicity.22	0.540243
GL	0.540209
DAYM780201.lag30_y	0.540196
Pc1.E	0.540139
BIGC670101.lag9_y	0.540116
prop3.G2.residue25	0.540087
EK	0.540017
CHAM820101.lag20_y	0.540006
HG	0.539996
CHOC760101.lag1_y	0.53997
Pc2.Hydrophobicity.2	0.539961
VS452	0.539935
PR	0.539935
normwaalsvolume.Group2	0.539842
CHAM820101.lag29_y	0.539772
AC	0.539732
FC	0.539729
IH	0.539723
KA	0.539594
YR	0.539547
Pc2.Hydrophilicity.25	0.539468
CIDH920105.lag13_y	0.539415
Pc2.Hydrophilicity.6	0.539354
KK	0.539262
PF	0.539236
Schneider.Xr.D	0.539107
CIDH920105.lag16_y	0.539094
BHAR880101.lag15_y	0.538966
prop6.G3.residue50	0.538942
CHAM820101.lag27_y	0.538878
CHAM820101.lag26_y	0.538585
prop5.Tr1221	0.538562
LP	0.538517
VS722	0.538448
CIDH920105.lag3_y	0.538423
DAYM780201.lag16_y	0.538376
CHAM820101.lag24_y	0.538314
VS442	0.538285
Grantham.Xr.N	0.538269
CHAM820101.lag21_y	0.538156
SS	0.538135
CHAM820101.lag6_y	0.538024
VS121	0.537971
prop1.G2.residue100	0.537964
BIGC670101.lag4_y	0.537806
VS127	0.537774
LV	0.537722
BHAR880101.lag18_y	0.537462
CHAM820101.lag18_y	0.537438
GS	0.537376
CIDH920105.lag18_y	0.537225
prop4.G1.residue25	0.537145
CS	0.53704
VS112	0.536999
Grantham.Xr.T	0.536926
Pc2.Hydrophilicity.29	0.536924
HL	0.536918
BHAR880101.lag12_y	0.536905
VC	0.536852
CIDH920105.lag17_y	0.536808
RH	0.536802
Schneider.Xd.21	0.536605
LI	0.536573
VS134	0.53653
BHAR880101.lag24_y	0.536325
DAYM780201.lag4_y	0.536292
prop1.G2.residue25	0.536215
CHAM820101.lag7_y	0.536147
CIDH920105.lag7_y	0.536142
CHOC760101.lag11_y	0.536095
VS414	0.535963
BHAR880101.lag9_y	0.535889
Grantham.Xr.I	0.535883
RS	0.535762
VS172	0.535747
YD	0.535725
BIGC670101.lag1_y	0.535716
VS235	0.535583
CHOC760101.lag9_y	0.535569
SL	0.535568
prop6.G3.residue25	0.535497
LW	0.535487
VS313	0.535391
DAYM780201.lag10_y	0.535302
BHAR880101.lag22_y	0.535274
CP	0.535269
CA	0.53523
VL	0.535219
CIDH920105.lag8_y	0.535167
VS327	0.535078
D	0.535028
VS723	0.534934
CHAM820102.lag4_y	0.534903
LS	0.5349
CHOC760101.lag5_y	0.53487
DAYM780201.lag21_y	0.534746
CR	0.534699
Pc2.Hydrophilicity.23	0.534517
prop4.G2.residue25	0.534508
KE	0.534501
YF	0.534452
VS113	0.534359
PT	0.533964
BHAR880101.lag13_y	0.533859
CHAM820102.lag25_y	0.533792
VS117	0.533785
CIDH920105.lag26_y	0.533782
CIDH920105.lag28_y	0.533717
VS413	0.533681
Grantham.Xd.8	0.533675
BHAR880101.lag20_y	0.533549
prop1.Tr1331	0.533537
FF	0.533521
VS211	0.533484
VS143	0.533392
prop6.G1.residue25	0.533355
YQ	0.53333
VS227	0.533257
Schneider.Xr.R	0.533148
FI	0.533126
prop1.G2.residue50	0.533023
CHAM820102.lag14_y	0.533002
IF	0.532974
CT	0.532891
BHAR880101.lag19_y	0.532834
Grantham.Xd.21	0.532811
SY	0.532808
VS421	0.532805
FR	0.532769
R	0.532718
CHOC760101.lag23_y	0.532713
VS441	0.532608
normwaalsvolume.Group1	0.532589
BIGC670101.lag23_y	0.532566
CHOC760101.lag12_y	0.532474
RP	0.532456
prop4.Tr2332	0.532456
KL	0.532298
VS721	0.532185
CHAM820102.lag20_y	0.532094
Schneider.Xd.22	0.532008
FY	0.531992
Schneider.Xd.8	0.531981
CIDH920105.lag24_y	0.531955
CIDH920105.lag20_y	0.531942
QL	0.531939
Grantham.Xd.22	0.531839
VS352	0.531765
QR	0.531756
BHAR880101.lag8_y	0.531741
CHOC760101.lag4_y	0.531667
WS	0.531636
CIDH920105.lag4_y	0.531607
HP	0.531579
prop4.Tr1331	0.531538
CIDH920105.lag21_y	0.53153
GK	0.531495
VS325	0.531482
GY	0.531452
BHAR880101.lag17_y	0.531368
VS262	0.531364
PG	0.531327
CHAM820102.lag12_y	0.53124
Schneider.Xd.7	0.531235
prop7.G3.residue50	0.531194
YP	0.531158
PS	0.53115
CHAM820102.lag18_y	0.531114
VS732	0.531053
QP	0.53105
SG	0.531032
VS236	0.53084
Schneider.Xd.10	0.530713
BHAR880101.lag10_y	0.530627
GF	0.530618
VS642	0.530581
VS226	0.530572
VY	0.530563
CHAM820102.lag26_y	0.53055
VS133	0.530433
CIDH920105.lag15_y	0.530339
prop4.G3.residue25	0.530313
prop2.G3.residue25	0.530313
PQ	0.530287
VS632	0.53023
CHOC760101.lag2_y	0.530159
SR	0.530143
RC	0.530141
FG	0.529994
PH	0.529951
Schneider.Xr.H	0.529863
BHAR880101.lag25_y	0.529862
DC	0.52978
BHAR880101.lag21_y	0.529711
VS353	0.529663
LG	0.529649
Grantham.Xr.P	0.529554
BHAR880101.lag28_y	0.529439
CHOC760101.lag30_y	0.529433
VS344	0.529419
VS533	0.529403
Grantham.Xd.20	0.529371
DAYM780201.lag29_y	0.529324
CHAM820102.lag10_y	0.52924
CD	0.529205
H	0.529201
CIDH920105.lag27_y	0.529137
RR	0.529081
TS	0.529052
BHAR880101.lag7_y	0.528993
CHAM820102.lag27_y	0.528992
FP	0.528849
BHAR880101.lag16_y	0.528788
VS427	0.528754
VS116	0.528734
VS142	0.52871
DAYM780201.lag24_y	0.528658
BIGC670101.lag8_y	0.528642
CHOC760101.lag10_y	0.528537
LM	0.528509
CHOC760101.lag16_y	0.528488
VS345	0.528416
DAYM780201.lag27_y	0.528408
CV	0.528278
DAYM780201.lag6_y	0.528201
VS247	0.528194
CIDH920105.lag25_y	0.528163
prop1.G1.residue0	0.52812
prop7.G2.residue0	0.52812
HC	0.528111
CHAM820102.lag23_y	0.528013
CG	0.527907
CHAM820102.lag24_y	0.527897
PC	0.527847
Grantham.Xr.Y	0.527789
AE	0.527772
VQ	0.527739
DAYM780201.lag17_y	0.527736
VS273	0.527726
SN	0.527722
EI	0.527711
DAYM780201.lag1_y	0.527678
CI	0.527639
VS523	0.527604
BHAR880101.lag5_y	0.527585
Grantham.Xr.G	0.527547
CQ	0.527532
HT	0.527528
CIDH920105.lag10_y	0.527518
LD	0.527491
VS726	0.527425
BHAR880101.lag6_y	0.527422
BIGC670101.lag12_y	0.527406
NL	0.527399
BHAR880101.lag29_y	0.527377
DAYM780201.lag22_y	0.527374
Q	0.527299
FA	0.527265
BIGC670101.lag13_y	0.527231
Xc1.E	0.527194
CF	0.527176
GR	0.527152
VF	0.527071
CHOC760101.lag15_y	0.527025
BIGC670101.lag30_y	0.52702
BIGC670101.lag17_y	0.527013
RY	0.526911
BHAR880101.lag26_y	0.526878
VS137	0.526867
QY	0.526853
PV	0.526851
CHAM820102.lag5_y	0.526819
CHOC760101.lag19_y	0.526799
VS317	0.526687
BIGC670101.lag22_y	0.526656
VS724	0.526553
CHAM820102.lag7_y	0.526544
HD	0.526515
VS524	0.526511
AM	0.526392
VS271	0.526346
RG	0.526276
CHOC760101.lag22_y	0.526274
VS626	0.526218
VS165	0.5262
CHOC760101.lag20_y	0.526198
IC	0.52619
CHAM820102.lag1_y	0.526187
prop4.G2.residue75	0.526176
VS276	0.526161
CHOC760101.lag3_y	0.526154
RN	0.526145
PN	0.526057
prop5.G1.residue75	0.526052
VS462	0.526035
AK	0.52599
QH	0.525954
prop2.G2.residue25	0.525905
VS463	0.525889
Pc2.Hydrophobicity.11	0.525866
Pc2.Hydrophobicity.9	0.525799
CIDH920105.lag29_y	0.525747
HF	0.525699
VS274	0.525682
IE	0.525611
SW	0.525568
WL	0.52552
VS712	0.525516
VS453	0.52551
LLS	0.525494
VM	0.525489
CHOC760101.lag27_y	0.52548
TC	0.525446
BIGC670101.lag10_y	0.525445
CH	0.525423
CHOC760101.lag8_y	0.525423
RI	0.525245
VS237	0.525197
Pc1.K	0.525171
Pc2.Hydrophilicity.1	0.52511
BIGC670101.lag25_y	0.525098
hydrophobicity.Group2	0.525048
BIGC670101.lag19_y	0.52495
VS634	0.524909
VS372	0.524907
VS623	0.524847
BIGC670101.lag16_y	0.524847
DAYM780201.lag23_y	0.524833
VS311	0.524831
IY	0.52481
Schneider.Xr.Q	0.524768
CE	0.524722
VS173	0.524662
EC	0.524654
GC	0.524616
secondarystruct.Group3	0.524615
KC	0.524501
VE	0.524354
BIGC670101.lag28_y	0.524341
IM	0.524294
BHAR880101.lag23_y	0.524279
Pc2.Hydrophobicity.14	0.52424
HV	0.524227
YG	0.524227
VS742	0.524177
Pc2.Hydrophobicity.7	0.524169
AF	0.524148
VS246	0.524136
IR	0.524108
RA	0.524088
Grantham.Xr.S	0.524052
TH	0.524012
BIGC670101.lag3_y	0.523951
EL	0.523933
CHAM820102.lag30_y	0.523883
GLA	0.523785
NS	0.523726
QC	0.523711
GM	0.523668
WR	0.523648
BIGC670101.lag14_y	0.523615
YC	0.523565
RL	0.523548
Pc2.Hydrophobicity.27	0.523507
VS446	0.523506
RLL	0.523483
SV	0.52347
QF	0.523426
Xc2.lambda.6	0.52338
VS512	0.523324
CHAM820102.lag16_y	0.523316
VS363	0.523293
QV	0.523222
BIGC670101.lag2_y	0.52322
BHAR880101.lag27_y	0.523197
VS373	0.523196
GP	0.523184
VS251	0.523162
KV	0.523121
prop1.G1.residue75	0.523075
prop7.G2.residue75	0.523075
MQ	0.523072
LLL	0.522997
SM	0.522982
CIDH920105.lag12_y	0.522946
CHAM820102.lag22_y	0.522905
CHOC760101.lag25_y	0.522852
BIGC670101.lag5_y	0.522803
WN	0.522784
BIGC670101.lag20_y	0.522775
prop5.G1.residue25	0.522732
CHOC760101.lag13_y	0.522721
VS335	0.522719
BHAR880101.lag30_y	0.522716
AH	0.522653
FM	0.522651
BIGC670101.lag15_y	0.522606
DP	0.522589
VS125	0.522569
VS472	0.522558
CHAM820102.lag6_y	0.52255
CHAM820102.lag15_y	0.522527
SA	0.522508
WA	0.522455
VS672	0.522449
prop7.G3.residue25	0.522395
polarity.Group2	0.522373
YH	0.522302
VS326	0.522281
M	0.522233
MF	0.522169
LA	0.522128
DAYM780201.lag5_y	0.522109
QQ	0.522088
HI	0.522055
RV	0.522023
VS267	0.521972
ALR	0.521956
RQ	0.521949
IQ	0.521935
VS152	0.521833
FD	0.521753
PD	0.521737
CHAM820102.lag13_y	0.521699
NI	0.521674
DH	0.521664
Schneider.Xr.V	0.52165
YI	0.521633
CHOC760101.lag28_y	0.521629
HA	0.521465
Pc2.Hydrophobicity.8	0.521463
Xc2.lambda.2	0.521461
CHOC760101.lag17_y	0.521447
NF	0.521396
prop7.G2.residue25	0.521389
prop1.G1.residue25	0.521389
WP	0.521362
NY	0.521346
VS543	0.521264
VS131	0.521251
PW	0.521249
RVL	0.521243
CY	0.521181
AP	0.521156
NC	0.521128
Schneider.Xd.13	0.520996
BIGC670101.lag29_y	0.520976
IP	0.520975
VS411	0.52096
FN	0.520958
CIDH920105.lag19_y	0.520931
VS136	0.520892
V	0.520884
DE	0.520883
VH	0.520869
VS743	0.520869
KLE	0.520865
VS731	0.52085
LLG	0.520847
QLL	0.520796
TA	0.520727
AY	0.520694
VK	0.520694
LLD	0.520669
SQ	0.520663
DK	0.520631
RM	0.520625
MS	0.520571
GE	0.520567
VS711	0.520545
prop4.G2.residue50	0.520537
CHAM810101.lag4_y	0.520525
ST	0.520512
YN	0.520493
VS733	0.520416
HK	0.520351
HE	0.520304
VS171	0.520246
LDL	0.520133
Pc2.Hydrophilicity.5	0.520132
EV	0.520091
prop2.G2.residue75	0.520058
Grantham.Xr.L	0.520048
HN	0.520032
KW	0.519934
HY	0.519889
BIGC670101.lag24_y	0.519818
VS541	0.519796
IA	0.519786
MP	0.519737
CHAM820102.lag21_y	0.519735
Xc2.lambda.11	0.519676
VS534	0.519626
BIGC670101.lag26_y	0.519608
NM	0.519501
YM	0.519489
VS135	0.51941
Pc2.Hydrophobicity.21	0.519389
LLR	0.519365
SI	0.519354
VW	0.519348
DVL	0.519347
AW	0.519344
VS542	0.519318
WG	0.51916
FV	0.519156
VS725	0.51912
LLA	0.519109
CHOC760101.lag29_y	0.519017
DF	0.518989
DR	0.51897
AR	0.518966
CHOC760101.lag14_y	0.518965
LSL	0.518951
GI	0.51895
CIDH920105.lag30_y	0.518944
CHAM820102.lag11_y	0.518931
LPR	0.518859
PVL	0.518832
TF	0.518804
QS	0.51875
LLQ	0.518725
DQ	0.518679
prop5.G2.residue50	0.518633
WF	0.518633
Schneider.Xr.M	0.518599
LAG	0.518525
prop2.G2.residue50	0.518525
VS435	0.518483
EA	0.518479
VS513	0.518466
prop5.G1.residue0	0.518387
CIDH920105.lag23_y	0.518374
prop5.G2.residue25	0.518352
DLL	0.518336
VS572	0.518286
ARL	0.518214
CHAM820102.lag19_y	0.518213
SLL	0.518104
CC	0.518095
Schneider.Xd.9	0.518074
Pc2.Hydrophobicity.20	0.518057
EP	0.51803
TR	0.518027
MY	0.518023
LSR	0.51798
AI	0.517884
VS371	0.517839
IS	0.517833
VS454	0.517822
KD	0.517801
VS166	0.517717
CW	0.517713
FT	0.517665
NP	0.517656
LAL	0.517592
VS741	0.517574
DS	0.517545
HQ	0.517543
TM	0.517541
VS437	0.517516
CHOC760101.lag26_y	0.517506
KI	0.517502
ELE	0.517492
VS217	0.517407
CN	0.517403
TAR	0.517367
LNL	0.517353
Schneider.Xd.18	0.517305
RD	0.517229
EN	0.517193
VS633	0.517147
NW	0.517131
TQ	0.517122
VS156	0.517086
VS374	0.516922
Grantham.Xd.18	0.516914
CHOC760101.lag24_y	0.516854
AL	0.516803
CHAM810101.lag9_y	0.516799
WD	0.516767
Grantham.Xd.12	0.516756
EF	0.516732
LRA	0.516716
VS215	0.516716
VS652	0.516712
LQG	0.516582
GLL	0.516536
DW	0.516534
BIGC670101.lag18_y	0.516486
VS762	0.516477
ILD	0.516476
SVL	0.516404
VS157	0.516354
TP	0.51635
MC	0.51633
YT	0.516315
VS141	0.516249
VS661	0.516205
WV	0.516172
VS474	0.51612
VS337	0.51612
CHAM820102.lag3_y	0.51607
FLL	0.516037
GSG	0.515904
CIDH920105.lag22_y	0.515889
VS713	0.515875
SD	0.51582
VS561	0.515815
BIGC670101.lag7_y	0.515813
VG	0.515807
VS257	0.515799
SLF	0.515771
FLS	0.515749
Pc2.Hydrophobicity.28	0.515705
VS361	0.515702
VS617	0.515681
GG	0.515676
Schneider.Xr.N	0.515668
VS473	0.515658
LRD	0.515647
VS526	0.515553
Schneider.Xr.A	0.515552
Xc2.lambda.27	0.515532
CHAM820102.lag17_y	0.515515
Grantham.Xd.9	0.515497
BIGC670101.lag6_y	0.515488
prop2.G2.residue0	0.515466
CHOC760101.lag21_y	0.515437
VS735	0.515365
BIGC670101.lag21_y	0.515339
VS111	0.51531
MR	0.515298
RAL	0.515297
GT	0.515294
GLR	0.515275
prop4.G2.residue0	0.515261
LGL	0.51524
CHAM810101.lag11_y	0.515183
QM	0.515178
PLL	0.515111
QA	0.515092
CHOC760101.lag7_y	0.515073
SLA	0.515055
RIL	0.515008
DG	0.514967
CK	0.514953
AG	0.51494
LVL	0.514909
CHAM810101.lag20_y	0.514899
VS436	0.514891
QE	0.514881
VLL	0.514859
LRR	0.514849
Pc2.Hydrophobicity.12	0.514834
NR	0.514804
Schneider.Xd.19	0.514788
DL	0.514786
LSG	0.514777
WQ	0.514773
GSL	0.51477
LKI	0.514747
VS364	0.51474
AS	0.514737
LPV	0.51472
EW	0.514711
RIA	0.514694
EY	0.514683
VS655	0.514657
SGL	0.514632
BIGC670101.lag27_y	0.514611
ELL	0.514598
TLA	0.514549
RT	0.514537
LIL	0.514535
VS531	0.514438
ALS	0.514416
KY	0.51441
SRL	0.514408
VS451	0.514403
VS734	0.514365
VS627	0.514356
VS516	0.514334
PSL	0.514321
LQL	0.514318
VS612	0.514294
Xc2.lambda.5	0.514214
RLR	0.514191
VS553	0.514187
VS175	0.514182
VS624	0.514181
DM	0.514161
VS665	0.514157
RLG	0.514145
VS637	0.514126
LLV	0.514101
KG	0.514093
Pc2.Hydrophobicity.29	0.514079
KN	0.514058
VS643	0.51404
TGL	0.514036
CHAM820102.lag28_y	0.51403
LPL	0.51402
N	0.51396
VS763	0.513936
VS574	0.51389
LVQ	0.513887
VS716	0.513851
VS357	0.51381
VS565	0.513798
VLA	0.513776
RGL	0.513767
TL	0.513766
VS253	0.513758
VS147	0.513723
TW	0.513692
VS153	0.513689
RLQ	0.513672
LRE	0.513659
VS174	0.513655
VS445	0.513644
prop7.Tr2332	0.513592
VS621	0.513586
A	0.513581
KM	0.513549
GLP	0.51347
VLG	0.513464
VS544	0.513416
VS351	0.513407
ME	0.513376
APL	0.513362
DFG	0.513342
AEK	0.51333
DY	0.513327
Pc2.Hydrophobicity.1	0.513325
VS527	0.513317
LLI	0.513311
VS616	0.5133
GAL	0.513279
GW	0.513269
FDL	0.513264
QW	0.513201
VS671	0.513188
SLV	0.513152
VD	0.513148
QQL	0.513099
TLL	0.513043
NE	0.513011
Pc2.Hydrophobicity.26	0.513
VS263	0.512971
YV	0.512966
VS145	0.512957
VS611	0.51295
prop2.Tr1221	0.512934
VS615	0.512903
CIDH920105.lag6_y	0.512898
WT	0.512867
LRL	0.512856
GGG	0.512804
NK	0.512799
SLR	0.512789
HML	0.512776
VS417	0.512765
VS362	0.512755
Xc1.K	0.512751
LT	0.512749
RDI	0.512737
QLS	0.512685
LTG	0.512684
VS415	0.512683
VS521	0.512617
GVA	0.512611
LVA	0.512606
QAG	0.512603
SLS	0.512544
GQ	0.512542
LIV	0.512528
VS346	0.51252
VS744	0.512495
RPL	0.512491
DLV	0.512487
LHR	0.512483
AGL	0.512475
Schneider.Xd.12	0.512463
VS375	0.512461
LQR	0.512422
VS336	0.512377
STA	0.512371
VS151	0.512368
LSP	0.512336
FGL	0.512307
prop4.Tr1221	0.512301
Xc2.lambda.17	0.512299
Pc2.Hydrophobicity.3	0.512286
MH	0.512277
VP	0.512272
VS347	0.512254
LAP	0.512243
YK	0.51222
IW	0.512215
GVG	0.512202
VS514	0.512195
DI	0.512184
HRD	0.512176
VS447	0.512171
VS471	0.512162
VS736	0.512159
VS456	0.512143
VS275	0.512119
CHAM810101.lag23_y	0.51211
SFL	0.512098
GFS	0.51208
MK	0.51207
LCL	0.512063
SSV	0.512048
CHOC760101.lag6_y	0.512025
VS753	0.51202
VS647	0.511996
LAI	0.511996
HW	0.511985
ALH	0.511975
ALL	0.511973
VS571	0.511944
AGG	0.511936
AAR	0.511911
DA	0.511908
VLQ	0.511906
VS764	0.511896
GV	0.511895
SAA	0.511882
VS556	0.511874
CHAM810101.lag29_y	0.511867
VSP	0.511847
GLY	0.511835
QRL	0.511824
LN	0.511812
LLP	0.511803
QGL	0.511801
VLP	0.511801
Xc2.lambda.9	0.5118
LSV	0.511799
Grantham.Xd.19	0.511785
LFQ	0.511779
VRA	0.511775
VS752	0.511771
PLR	0.511769
VTV	0.51176
LVT	0.511717
QRF	0.511707
PFL	0.511686
CM	0.511682
GGR	0.511671
LRP	0.51166
ILR	0.511645
LLF	0.511641
PLS	0.511637
RLP	0.511619
GRL	0.511614
VS356	0.511598
Xc2.lambda.1	0.511544
VS376	0.51153
VLK	0.51151
NH	0.511507
VS756	0.511506
RVP	0.511497
LSS	0.511484
FQA	0.511483
LRG	0.511474
LGY	0.511446
LLH	0.511404
PYL	0.511378
APE	0.511372
VS715	0.511354
GD	0.511337
prop5.G2.residue100	0.51133
VS167	0.511324
DGL	0.511314
LQE	0.51128
NV	0.51127
QLQ	0.511244
LGF	0.511237
LGS	0.511231
GGT	0.511209
LRQ	0.511207
GGS	0.511194
FE	0.511178
LIT	0.511173
Xc2.lambda.19	0.511163
NIL	0.511131
ALV	0.511122
MD	0.511113
VS714	0.511062
LKA	0.511054
FLP	0.511046
WE	0.511016
FSG	0.51097
LAT	0.51096
DLK	0.510945
KF	0.510939
KT	0.51093
WH	0.510922
RW	0.51091
DFL	0.510894
WC	0.510886
WY	0.510886
LYG	0.510859
GHT	0.510849
LYQ	0.510838
CLS	0.510823
NGL	0.510808
RRL	0.510791
QD	0.510784
Schneider.Xr.I	0.510764
QN	0.510764
PK	0.510746
YA	0.51074
YW	0.51074
AIL	0.510735
VMG	0.510719
NLL	0.510717
LHS	0.5107
SGT	0.510695
LAR	0.510669
NLY	0.51065
MN	0.510649
VS455	0.510625
VS562	0.510591
FSN	0.510528
RNL	0.510516
VPP	0.51051
IRR	0.510508
QLP	0.510503
TAS	0.510475
VS751	0.510468
SSA	0.510462
LEA	0.510432
QAL	0.510431
IYP	0.510427
LPP	0.510417
RGH	0.510415
PLD	0.510403
ILL	0.510397
PLG	0.510386
YLP	0.510379
VS573	0.510366
VLV	0.510355
TVT	0.51035
LFA	0.510349
PI	0.51033
HMA	0.51031
KKE	0.510293
CHOC760101.lag18_y	0.510291
DIA	0.510286
NLI	0.51028
LK	0.51027
TRL	0.510269
ED	0.510221
CHAM810101.lag21_y	0.510211
SVA	0.510188
SDV	0.510167
RDL	0.510163
LDG	0.510158
AAP	0.510148
CLP	0.510142
GTF	0.510141
VS426	0.510138
VS537	0.51013
LPD	0.510102
LFS	0.510094
GQV	0.510069
VS216	0.510059
VS255	0.510055
TY	0.510044
LIR	0.510042
SAV	0.510019
VS154	0.509995
NQ	0.509993
Xc2.lambda.14	0.509993
VS475	0.509973
VS555	0.50995
DIL	0.509945
Pc2.Hydrophobicity.16	0.509937
VYS	0.509922
RSP	0.509916
LYR	0.509915
ASF	0.509906
FVS	0.509891
GVV	0.509869
VGS	0.509859
YAL	0.509855
PRK	0.509832
LDP	0.50983
VS425	0.509829
AAG	0.509817
PVR	0.509792
HMS	0.509791
HSL	0.50978
GFA	0.509779
LFT	0.509772
DKK	0.509756
TT	0.509753
prop5.G2.residue75	0.509753
ARG	0.509733
CHAM820102.lag2_y	0.509713
VS746	0.509709
GLQ	0.509698
VQR	0.509687
CHAM810101.lag14_y	0.509687
LDQ	0.509677
LVY	0.509676
Grantham.Xd.13	0.509674
YY	0.509671
PLV	0.509666
LSF	0.509654
SPV	0.509647
LTF	0.50964
WK	0.509638
EFL	0.509637
SVG	0.509623
MER	0.509622
RFS	0.509617
HMP	0.509614
VS755	0.509613
PRL	0.509607
VS162	0.509593
SNV	0.509588
LLN	0.509575
AIS	0.509569
GAR	0.509565
EM	0.509562
LRV	0.509538
VLH	0.509537
FSD	0.509535
HDL	0.509509
LML	0.509498
LGV	0.509498
VAL	0.509496
EIE	0.50946
IRQ	0.50946
ID	0.509431
VS646	0.509429
ELF	0.509427
VS367	0.509418
LAM	0.509415
VS675	0.509413
LAA	0.509407
RLD	0.5094
VS653	0.509397
LAS	0.509385
polarizability.Group2	0.509364
LID	0.509336
WLG	0.509331
LLC	0.509322
ART	0.509321
ILS	0.509304
IRG	0.509286
VVL	0.509261
HPL	0.509255
EML	0.509249
ARR	0.509233
SRF	0.509225
SAS	0.509223
LVN	0.509221
QT	0.50921
DLR	0.509205
PA	0.509201
VAY	0.509191
KAK	0.509186
EAL	0.509175
RSL	0.509169
ALN	0.50916
VEI	0.509141
RDN	0.509132
LFP	0.509119
VAP	0.509112
Grantham.Xd.17	0.509091
QGR	0.50906
FSP	0.509055
RGY	0.509053
VV	0.509048
VS657	0.509043
SLG	0.50904
VAV	0.509034
LNS	0.509027
NEN	0.509006
SGS	0.508991
ASL	0.508989
PYT	0.508982
PHL	0.508969
VS354	0.508968
Xc2.lambda.30	0.508945
GSF	0.508932
LVS	0.508928
LHK	0.508927
VSI	0.508926
SRS	0.508915
PTA	0.508882
YVL	0.508876
Pc2.Hydrophobicity.24	0.508864
LVP	0.508861
VS566	0.508854
LGA	0.508846
SGA	0.508839
GQL	0.508823
Xc2.lambda.13	0.50882
EE	0.508808
DLI	0.508807
QEV	0.508802
[truncated: 17,837 more rows]
[truncated: 1 more columns]

## Sheet: Table S3
Table S3. Training and test AUC scores in a 10-fold cross-validation, related to Fig 2A and B.
Cross-validation step	AUC (train)	AUC (test)
1	0.721529	0.689413
2	0.718002	0.719417
3	0.71958	0.707645
4	0.717626	0.720168
5	0.719628	0.705219
6	0.716786	0.728537
7	0.715986	0.737957
8	0.718487	0.714374
9	0.719457	0.703184
10	0.719797	0.703105

## Sheet: Table S4
Table S4. Weights of amino acid residues for solubility scoring, related to Fig 2C.
Amino acid residues	Initial weights [normalised B-factors (Smith et al (2003)]	Final weights
A	0.717	0.835647
C	0.668	0.520809
E	0.963	0.987699
D	0.921	0.907904
G	0.843	0.799717
F	0.599	0.584979
I	0.632	0.678412
H	0.754	0.894791
K	0.912	0.92671
M	0.685	0.629662
L	0.681	0.655422
N	0.851	0.859743
Q	0.849	0.789435
P	0.85	0.823533
S	0.84	0.744091
R	0.814	0.771247
T	0.758	0.809692
W	0.626	0.637468
V	0.619	0.735784
Y	0.615	0.61128

## Sheet: Table S5
Table S5. Correlation test results, related to Fig 3A.
(A) Spearman's correlation for the PSI:Biology dataset.
	Sheet	Isoelectric point	Turn	Instability index	Aromaticity	Helix	Molecular weight	GRAVY	Flexibility	SWI	Soluble or insoluble
Sheet	1	-0.22206	-0.375104	0.220627	-0.328068	-0.097355	0.070636	0.232137	-0.041549	0.143317	0.040284
Isoelectric point	-0.22206	1	-0.010108	0.072233	0.009231	-0.082686	-0.124552	-0.171168	-0.083467	-0.158965	-0.065772
Turn	-0.375104	-0.010108	1	-0.07305	0.010417	-0.089198	0.210953	0.182721	0.024328	-0.211602	-0.080815
Instability index	0.220627	0.072233	-0.07305	1	-0.072715	-0.159392	0.04537	-0.143305	-0.07666	-0.172905	-0.090254
Aromaticity	-0.328068	0.009231	0.010417	-0.072715	1	0.476667	0.222074	-0.090969	-0.259083	-0.455687	-0.154726
Helix	-0.097355	-0.082686	-0.089198	-0.159392	0.476667	1	0.226637	0.470759	-0.409018	-0.460267	-0.154866
Molecular weight	0.070636	-0.124552	0.210953	0.04537	0.222074	0.226637	1	0.249705	-0.037168	-0.276888	-0.162451
GRAVY	0.232137	-0.171168	0.182721	-0.143305	-0.090969	0.470759	0.249705	1	-0.600141	-0.477966	-0.170855
Flexibility	-0.041549	-0.083467	0.024328	-0.07666	-0.259083	-0.409018	-0.037168	-0.600141	1	0.773422	0.280697
SWI	0.145739	-0.160047	-0.212443	-0.172425	-0.454848	-0.457766	-0.273635	-0.475792	0.774244	1	0.354619
Solubility	0.040284	-0.065772	-0.080815	-0.090254	-0.154726	-0.154866	-0.162451	-0.170855	0.280697	0.354597	1
(B) Bonferroni corrected P-values for the correlation test.
	Sheet	Isoelectric point	Turn	Instability index	Aromaticity	Helix	Molecular weight	GRAVY	Flexibility	SWI	Solubile or Insoluble
Sheet	0	1.36025e-134	0	8.05531e-133	1.15884e-302	2.23483e-25	2.99735e-13	2.06667e-147	0.000239425	3.11528e-57	0.000464039
Isoelectric point	1.36025e-134	0	14.516	7.22675e-14	16.9208	3.02491e-18	1.08182e-41	3.13942e-79	1.35005e-18	3.71911e-69	1.88202e-11
Turn	0	14.516	0	3.4507e-14	13.7288	2.87099e-21	3.46673e-121	1.87855e-90	0.394153	6.09202e-123	2.0292e-17
Instability index	8.05531e-133	7.22675e-14	3.4507e-14	0	4.67808e-14	1.38814e-68	2.89142e-05	2.55131e-55	1.19165e-15	2.05895e-80	8.83514e-22
Aromaticity	1.15884e-302	16.9208	13.7288	4.67808e-14	0	0	1.30641e-134	3.94512e-22	7.93732e-185	0	1.38294e-64
Helix	2.23483e-25	3.02491e-18	2.87099e-21	1.38814e-68	0	0	2.44952e-140	0	0	0	1.05318e-64
Molecular weight	2.99735e-13	1.08182e-41	3.46673e-121	2.89142e-05	1.30641e-134	2.44952e-140	0	2.79624e-171	0.002185	5.55388e-207	2.84165e-71
GRAVY	2.06667e-147	3.13942e-79	1.87855e-90	2.55131e-55	3.94512e-22	0	2.79624e-171	0	0	0	6.17138e-79
Flexibility	0.000239425	1.35005e-18	0.394153	1.19165e-15	7.93732e-185	0	0.002185	0	0	0	3.06712e-218
SWI	3.11528e-57	3.71911e-69	6.09202e-123	2.05895e-80	0	0	5.55388e-207	0	0	0	0
Solubility	0.000464039	1.88202e-11	2.0292e-17	8.83514e-22	1.38294e-64	1.05318e-64	2.84165e-71	6.17138e-79	3.06712e-218	0	0

## Sheet: Table S6
Table S6. Correlation test results, related to Fig 3B.
(A) Spearman's correlation for the eSOL dataset
	Sheet	Instability index	Turn	Isoelectric point	GRAVY	Aromaticity	Helix	Molecular weight	Flexibility	SWI	Solubility(%)
Sheet	1	0.146456	-0.403058	-0.156209	0.309439	-0.326514	0.02755	0.059391	-0.112851	0.083016	0.027396
Instability index	0.146456	1	-0.134142	0.015775	-0.16924	0.015088	0.0546	0.069486	-0.057118	-0.158018	-0.099881
Turn	-0.403058	-0.134142	1	-0.018457	0.096262	0.047374	-0.103803	0.158678	0.126597	-0.134466	-0.122414
Isoelectric point	-0.156209	0.015775	-0.018457	1	-0.013594	0.005004	0.028062	-0.353713	-0.207243	-0.264909	-0.192862
GRAVY	0.309439	-0.16924	0.096262	-0.013594	1	-0.107626	0.487898	0.118364	-0.612059	-0.453011	-0.208084
Aromaticity	-0.326514	0.015088	0.047374	0.005004	-0.107626	1	0.468139	0.179587	-0.27243	-0.464074	-0.328931
Helix	0.02755	0.0546	-0.103803	0.028062	0.487898	0.468139	1	0.260863	-0.557496	-0.602545	-0.364232
Molecular weight	0.059391	0.069486	0.158678	-0.353713	0.118364	0.179587	0.260863	1	0.117507	-0.040323	-0.357656
Flexibility	-0.112851	-0.057118	0.126597	-0.207243	-0.612059	-0.27243	-0.557496	0.117507	1	0.780143	0.372535
SWI	0.083016	-0.158018	-0.134466	-0.264909	-0.453011	-0.464074	-0.602545	-0.040323	0.780143	1	0.503647
Solubility(%)	0.027396	-0.099881	-0.122414	-0.192862	-0.208084	-0.328931	-0.364232	-0.357656	0.372535	0.503647	1
(B) Bonferroni corrected P-values for the correlation test
	Sheet	Instability index	Turn	Isoelectric point	GRAVY	Aromaticity	Helix	Molecular weight	Flexibility	SWI	Solubility(%)
Sheet	0	4.68157e-15	1.78e-123	3.51839e-17	3.50768e-70	1.37321e-78	6.562	0.0428238	8.55779e-09	0.000142472	6.67698
Instability index	4.68157e-15	0	1.42415e-12	20.4879	3.08318e-20	21.6533	0.110534	0.00462017	0.0677371	1.3713e-17	8.31025e-07
Turn	1.78e-123	1.42415e-12	0	16.3203	2.70531e-06	0.40553	2.20615e-07	9.6948e-18	3.68784e-11	1.23314e-12	2.06648e-10
Isoelectric point	3.51839e-17	20.4879	16.3203	0	24.3215	42.7491	6.19266	3.79775e-93	1.27138e-30	9.30867e-51	1.97182e-26
GRAVY	3.50768e-70	3.08318e-20	2.70531e-06	24.3215	0	5.77233e-08	3.34665e-189	1.03724e-09	0	6.74819e-160	7.06658e-31
Aromaticity	1.37321e-78	21.6533	0.40553	42.7491	5.77233e-08	0	3.45689e-172	7.58818e-23	8.5865e-54	7.98442e-169	7.98874e-80
Helix	6.562	0.110534	2.20615e-07	6.19266	3.34665e-189	3.45689e-172	0	3.64288e-49	6.56824e-259	1.14439e-313	3.55244e-99
Molecular weight	0.0428238	0.00462017	9.6948e-18	3.79775e-93	1.03724e-09	7.58818e-23	3.64288e-49	0	1.44957e-09	1.24235	2.22037e-95
Flexibility	8.55779e-09	0.0677371	3.68784e-11	1.27138e-30	0	8.5865e-54	6.56824e-259	1.44957e-09	0	0	4.24943e-104
SWI	0.000142472	1.3713e-17	1.23314e-12	9.30867e-51	6.74819e-160	7.98442e-169	1.14439e-313	1.24235	0	0	1.38132e-203
Solubility(%)	6.67698	8.31025e-07	2.06648e-10	1.97182e-26	7.06658e-31	7.98874e-80	3.55244e-99	2.22037e-95	4.24943e-104	1.38132e-203	0

## Sheet: Table S7
Table S7. Runtime of protein solubility prediction tools per sequence, related to Fig 4B.
Accession	Length	Run	Wall time (hh:mm:ss)	Wall time (s)	Tool
JW0031	1095	0	00:25:51.001000	1551	DeepSol1
JW0031	1095	1	00:22:28.001000	1348	DeepSol1
JW0031	1095	2	00:22:28.001000	1348	DeepSol1
JW0560	249	0	00:14:22.001000	862.001	DeepSol1
JW0560	249	1	00:15:23.001000	923.001	DeepSol1
JW0560	249	2	00:14:22.001000	862.001	DeepSol1
JW0578	1315	0	01:05:59.001000	3959	DeepSol1
JW0578	1315	1	01:04:29.001000	3869	DeepSol1
JW0578	1315	2	01:04:28.001000	3868	DeepSol1
JW0905	462	0	00:14:27.001000	867.001	DeepSol1
JW0905	462	1	00:14:24.001000	864.001	DeepSol1
JW0905	462	2	00:14:23.001000	863.001	DeepSol1
JW0923	888	0	00:32:30.001000	1950	DeepSol1
JW0923	888	1	00:32:28.001000	1948	DeepSol1
JW0923	888	2	00:31:30.001000	1890	DeepSol1
JW1257	36	0	00:03:25.001000	205.001	DeepSol1
JW1257	36	1	00:03:23.001000	203.001	DeepSol1
JW1257	36	2	00:03:22.001000	202.001	DeepSol1
JW1431	675	0	00:23:30.001000	1410	DeepSol1
JW1431	675	1	00:22:29.001000	1349	DeepSol1
JW1431	675	2	00:22:30.001000	1350	DeepSol1
JW2504	1675	0	00:39:40.001000	2380	DeepSol1
JW2504	1675	1	00:39:33.001000	2373	DeepSol1
JW2504	1675	2	00:41:10.001000	2470	DeepSol1
JW3179	1539	0	00:32:35.001000	1955	DeepSol1
JW3179	1539	1	00:32:33.001000	1953	DeepSol1
JW3179	1539	2	00:34:13.001000	2053	DeepSol1
JW5833	2389	0	01:38:42.001000	5922	DeepSol1
JW5833	2389	1	01:36:38.001000	5798	DeepSol1
JW5833	2389	2	01:37:43.001000	5863	DeepSol1
JW0031	1095	0	00:22:40.001000	1360	DeepSol2
JW0031	1095	1	00:22:26.001000	1346	DeepSol2
JW0031	1095	2	00:22:26.001000	1346	DeepSol2
JW0560	249	0	00:14:19.001000	859.001	DeepSol2
JW0560	249	1	00:15:19.001000	919.001	DeepSol2
JW0560	249	2	00:14:20.001000	860.001	DeepSol2
JW0578	1315	0	01:05:31.001000	3931	DeepSol2
JW0578	1315	1	01:04:26.001000	3866	DeepSol2
JW0578	1315	2	01:04:24.001000	3864	DeepSol2
JW0905	462	0	00:14:23.001000	863.001	DeepSol2
JW0905	462	1	00:14:21.001000	861.001	DeepSol2
JW0905	462	2	00:14:20.001000	860.001	DeepSol2
JW0923	888	0	00:32:27.001000	1947	DeepSol2
JW0923	888	1	00:32:25.001000	1945	DeepSol2
JW0923	888	2	00:31:26.001000	1886	DeepSol2
JW1257	36	0	00:03:23.001000	203.001	DeepSol2
JW1257	36	1	00:03:20.001000	200.001	DeepSol2
JW1257	36	2	00:03:20.001000	200.001	DeepSol2
JW1431	675	0	00:23:27.001000	1407	DeepSol2
JW1431	675	1	00:22:25.001000	1345	DeepSol2
JW1431	675	2	00:22:27.001000	1347	DeepSol2
JW2504	1675	0	00:39:32.001000	2372	DeepSol2
JW2504	1675	1	00:39:30.001000	2370	DeepSol2
JW2504	1675	2	00:40:40.001000	2440	DeepSol2
JW3179	1539	0	00:32:32.001000	1952	DeepSol2
JW3179	1539	1	00:32:31.001000	1951	DeepSol2
JW3179	1539	2	00:33:42.001000	2022	DeepSol2
JW5833	2389	0	01:38:38.001000	5918	DeepSol2
JW5833	2389	1	01:36:36.001000	5796	DeepSol2
JW5833	2389	2	01:37:37.001000	5857	DeepSol2
JW0031	1095	0	00:22:35.001000	1355	DeepSol3
JW0031	1095	1	00:22:31.001000	1351	DeepSol3
JW0031	1095	2	00:22:33.001000	1353	DeepSol3
JW0560	249	0	00:14:26.001000	866.001	DeepSol3
JW0560	249	1	00:15:26.001000	926.001	DeepSol3
JW0560	249	2	00:14:27.001000	867.001	DeepSol3
JW0578	1315	0	01:05:37.001000	3937	DeepSol3
JW0578	1315	1	01:04:32.001000	3872	DeepSol3
JW0578	1315	2	01:04:31.001000	3871	DeepSol3
JW0905	462	0	00:14:30.001000	870.001	DeepSol3
JW0905	462	1	00:14:27.001000	867.001	DeepSol3
JW0905	462	2	00:14:27.001000	867.001	DeepSol3
JW0923	888	0	00:32:35.001000	1955	DeepSol3
JW0923	888	1	00:32:32.001000	1952	DeepSol3
JW0923	888	2	00:31:32.001000	1892	DeepSol3
JW1257	36	0	00:03:29.001000	209.001	DeepSol3
JW1257	36	1	00:03:27.001000	207.001	DeepSol3
JW1257	36	2	00:03:26.001000	206.001	DeepSol3
JW1431	675	0	00:23:33.001000	1413	DeepSol3
JW1431	675	1	00:22:32.001000	1352	DeepSol3
JW1431	675	2	00:22:33.001000	1353	DeepSol3
JW2504	1675	0	00:39:38.001000	2378	DeepSol3
JW2504	1675	1	00:39:37.001000	2377	DeepSol3
JW2504	1675	2	00:40:45.001000	2445	DeepSol3
JW3179	1539	0	00:32:39.001000	1959	DeepSol3
JW3179	1539	1	00:32:37.001000	1957	DeepSol3
JW3179	1539	2	00:33:50.001000	2030	DeepSol3
JW5833	2389	0	01:38:44.001000	5924	DeepSol3
JW5833	2389	1	01:36:42.001000	5802	DeepSol3
JW5833	2389	2	01:37:45.001000	5865	DeepSol3
JW0031	1095	0	00:00:00.411000	0.411	Flexibility
JW0031	1095	1	00:00:00.331000	0.331	Flexibility
JW0031	1095	2	00:00:00.411000	0.411	Flexibility
JW0560	249	0	00:00:00.411000	0.411	Flexibility
JW0560	249	1	00:00:00.331000	0.331	Flexibility
JW0560	249	2	00:00:00.371000	0.371	Flexibility
JW0578	1315	0	00:00:00.381000	0.381	Flexibility
JW0578	1315	1	00:00:00.411000	0.411	Flexibility
JW0578	1315	2	00:00:00.381000	0.381	Flexibility
JW0905	462	0	00:00:00.351000	0.351	Flexibility
JW0905	462	1	00:00:00.481000	0.481	Flexibility
JW0905	462	2	00:00:00.351000	0.351	Flexibility
JW0923	888	0	00:00:00.441000	0.441	Flexibility
JW0923	888	1	00:00:00.421000	0.421	Flexibility
JW0923	888	2	00:00:00.431000	0.431	Flexibility
JW1257	36	0	00:00:00.401000	0.401	Flexibility
JW1257	36	1	00:00:00.331000	0.331	Flexibility
JW1257	36	2	00:00:00.411000	0.411	Flexibility
JW1431	675	0	00:00:00.301000	0.301	Flexibility
JW1431	675	1	00:00:00.341000	0.341	Flexibility
JW1431	675	2	00:00:00.401000	0.401	Flexibility
JW2504	1675	0	00:00:00.421000	0.421	Flexibility
JW2504	1675	1	00:00:00.391000	0.391	Flexibility
JW2504	1675	2	00:00:00.391000	0.391	Flexibility
JW3179	1539	0	00:00:00.391000	0.391	Flexibility
JW3179	1539	1	00:00:00.391000	0.391	Flexibility
JW3179	1539	2	00:00:00.391000	0.391	Flexibility
JW5833	2389	0	00:00:00.371000	0.371	Flexibility
JW5833	2389	1	00:00:00.371000	0.371	Flexibility
JW5833	2389	2	00:00:00.321000	0.321	Flexibility
JW0031	1095	0	00:21:59.001000	1319	PaRSnIP
JW0031	1095	1	00:21:58.001000	1318	PaRSnIP
JW0031	1095	2	00:21:59.001000	1319	PaRSnIP
JW0560	249	0	00:14:56.001000	896.001	PaRSnIP
JW0560	249	1	00:14:56.001000	896.001	PaRSnIP
JW0560	249	2	00:13:54.001000	834.001	PaRSnIP
JW0578	1315	0	01:05:58.001000	3958	PaRSnIP
JW0578	1315	1	01:04:56.001000	3896	PaRSnIP
JW0578	1315	2	01:04:57.001000	3897	PaRSnIP
JW0905	462	0	00:13:58.001000	838.001	PaRSnIP
JW0905	462	1	00:13:57.001000	837.001	PaRSnIP
JW0905	462	2	00:13:56.001000	836.001	PaRSnIP
JW0923	888	0	00:31:57.001000	1917	PaRSnIP
JW0923	888	1	00:31:57.001000	1917	PaRSnIP
JW0923	888	2	00:31:58.001000	1918	PaRSnIP
JW1257	36	0	00:02:55.001000	175.001	PaRSnIP
JW1257	36	1	00:02:55.001000	175.001	PaRSnIP
JW1257	36	2	00:02:54.001000	174.001	PaRSnIP
JW1431	675	0	00:22:58.001000	1378	PaRSnIP
JW1431	675	1	00:21:59.001000	1319	PaRSnIP
JW1431	675	2	00:21:55.001000	1315	PaRSnIP
JW2504	1675	0	00:39:59.001000	2399	PaRSnIP
JW2504	1675	1	00:39:59.001000	2399	PaRSnIP
JW2504	1675	2	00:38:59.001000	2339	PaRSnIP
JW3179	1539	0	00:32:59.001000	1979	PaRSnIP
JW3179	1539	1	00:31:59.001000	1919	PaRSnIP
JW3179	1539	2	00:32:57.001000	1977	PaRSnIP
JW5833	2389	0	01:37:59.001000	5879	PaRSnIP
JW5833	2389	1	01:37:58.001000	5878	PaRSnIP
JW5833	2389	2	01:36:04.001000	5764	PaRSnIP
JW0031	1095	0	00:00:01.231000	1.231	Protein-Sol
JW0031	1095	1	00:00:01.221000	1.221	Protein-Sol
JW0031	1095	2	00:00:01.271000	1.271	Protein-Sol
JW0560	249	0	00:00:00.311000	0.311	Protein-Sol
JW0560	249	1	00:00:00.311000	0.311	Protein-Sol
JW0560	249	2	00:00:00.311000	0.311	Protein-Sol
JW0578	1315	0	00:00:01.501000	1.501	Protein-Sol
JW0578	1315	1	00:00:01.481000	1.481	Protein-Sol
JW0578	1315	2	00:00:01.471000	1.471	Protein-Sol
JW0905	462	0	00:00:00.541000	0.541	Protein-Sol
JW0905	462	1	00:00:00.551000	0.551	Protein-Sol
JW0905	462	2	00:00:00.541000	0.541	Protein-Sol
JW0923	888	0	00:00:01.001000	1.001	Protein-Sol
JW0923	888	1	00:00:01.051000	1.051	Protein-Sol
JW0923	888	2	00:00:01.011000	1.011	Protein-Sol
JW1257	36	0	00:00:00.081000	0.081	Protein-Sol
JW1257	36	1	00:00:00.081000	0.081	Protein-Sol
JW1257	36	2	00:00:00.091000	0.091	Protein-Sol
JW1431	675	0	00:00:00.791000	0.791	Protein-Sol
JW1431	675	1	00:00:00.771000	0.771	Protein-Sol
JW1431	675	2	00:00:00.771000	0.771	Protein-Sol
JW2504	1675	0	00:00:01.881000	1.881	Protein-Sol
JW2504	1675	1	00:00:01.861000	1.861	Protein-Sol
JW2504	1675	2	00:00:01.831000	1.831	Protein-Sol
JW3179	1539	0	00:00:01.701000	1.701	Protein-Sol
JW3179	1539	1	00:00:01.721000	1.721	Protein-Sol
JW3179	1539	2	00:00:01.681000	1.681	Protein-Sol
JW5833	2389	0	00:00:02.601000	2.601	Protein-Sol
JW5833	2389	1	00:00:02.621000	2.621	Protein-Sol
JW5833	2389	2	00:00:02.591000	2.591	Protein-Sol
JW0031	1095	0	00:00:00.001000	0.001	SWI
JW0031	1095	1	00:00:00.001000	0.001	SWI
JW0031	1095	2	00:00:00.001000	0.001	SWI
JW0560	249	0	00:00:00.001000	0.001	SWI
JW0560	249	1	00:00:00.001000	0.001	SWI
JW0560	249	2	00:00:00.001000	0.001	SWI
JW0578	1315	0	00:00:00.001000	0.001	SWI
JW0578	1315	1	00:00:00.001000	0.001	SWI
JW0578	1315	2	00:00:00.001000	0.001	SWI
JW0905	462	0	00:00:00.001000	0.001	SWI
JW0905	462	1	00:00:00.001000	0.001	SWI
JW0905	462	2	00:00:00.001000	0.001	SWI
JW0923	888	0	00:00:00.001000	0.001	SWI
JW0923	888	1	00:00:00.001000	0.001	SWI
JW0923	888	2	00:00:00.001000	0.001	SWI
JW1257	36	0	00:00:00.001000	0.001	SWI
JW1257	36	1	00:00:00.001000	0.001	SWI
JW1257	36	2	00:00:00.001000	0.001	SWI
JW1431	675	0	00:00:00.001000	0.001	SWI
JW1431	675	1	00:00:00.001000	0.001	SWI
JW1431	675	2	00:00:00.001000	0.001	SWI
JW2504	1675	0	00:00:00.001000	0.001	SWI
JW2504	1675	1	00:00:00.001000	0.001	SWI
JW2504	1675	2	00:00:00.001000	0.001	SWI
JW3179	1539	0	00:00:00.001000	0.001	SWI
JW3179	1539	1	00:00:00.001000	0.001	SWI
JW3179	1539	2	00:00:00.001000	0.001	SWI
JW5833	2389	0	00:00:00.001000	0.001	SWI
JW5833	2389	1	00:00:00.001000	0.001	SWI
JW5833	2389	2	00:00:00.001000	0.001	SWI
JW0031	1095	0	00:00:00.091000	0.091	Wilkinson-Harrison
JW0031	1095	1	00:00:00.091000	0.091	Wilkinson-Harrison
JW0031	1095	2	00:00:00.091000	0.091	Wilkinson-Harrison
JW0560	249	0	00:00:00.091000	0.091	Wilkinson-Harrison
JW0560	249	1	00:00:00.091000	0.091	Wilkinson-Harrison
JW0560	249	2	00:00:00.091000	0.091	Wilkinson-Harrison
JW0578	1315	0	00:00:00.091000	0.091	Wilkinson-Harrison
JW0578	1315	1	00:00:00.091000	0.091	Wilkinson-Harrison
JW0578	1315	2	00:00:00.091000	0.091	Wilkinson-Harrison
JW0905	462	0	00:00:00.091000	0.091	Wilkinson-Harrison
JW0905	462	1	00:00:00.091000	0.091	Wilkinson-Harrison
JW0905	462	2	00:00:00.091000	0.091	Wilkinson-Harrison
JW0923	888	0	00:00:00.091000	0.091	Wilkinson-Harrison
JW0923	888	1	00:00:00.091000	0.091	Wilkinson-Harrison
JW0923	888	2	00:00:00.091000	0.091	Wilkinson-Harrison
JW1257	36	0	00:00:00.091000	0.091	Wilkinson-Harrison
JW1257	36	1	00:00:00.091000	0.091	Wilkinson-Harrison
JW1257	36	2	00:00:00.091000	0.091	Wilkinson-Harrison
JW1431	675	0	00:00:00.091000	0.091	Wilkinson-Harrison
JW1431	675	1	00:00:00.091000	0.091	Wilkinson-Harrison
JW1431	675	2	00:00:00.091000	0.091	Wilkinson-Harrison
JW2504	1675	0	00:00:00.091000	0.091	Wilkinson-Harrison
JW2504	1675	1	00:00:00.091000	0.091	Wilkinson-Harrison
JW2504	1675	2	00:00:00.091000	0.091	Wilkinson-Harrison
JW3179	1539	0	00:00:00.091000	0.091	Wilkinson-Harrison
JW3179	1539	1	00:00:00.091000	0.091	Wilkinson-Harrison
JW3179	1539	2	00:00:00.091000	0.091	Wilkinson-Harrison
JW5833	2389	0	00:00:00.091000	0.091	Wilkinson-Harrison
JW5833	2389	1	00:00:00.091000	0.091	Wilkinson-Harrison
JW5833	2389	2	00:00:00.091000	0.091	Wilkinson-Harrison

## Sheet: Table S8
Table S8. Probability of solubility at selected SWI thresholds, related to Equation 3.
SWI threshold	True positive rate	False positive rate	Probability of solubility
1.85	0	0	1
0.8	0.11	0.01	0.9
0.79	0.33	0.08	0.8
0.78	0.57	0.24	0.7
0.78	0.77	0.48	0.6
0.77	0.9	0.75	0.5
0.77	0.96	0.91	0.4
0.76	0.99	0.97	0.3
0.76	1	0.99	0.2
0.75	1	1	0.09
0.72	1	1	0.01
